# Supplementary material for: Artificial Intelligence Enhances Diagnostic Flow Cytometry Workflow in the Detection of Minimal Residual Disease of Chronic Lymphocytic Leukemia
Source: Cancers (Basel). 2022 May 21;14(10):2537. doi: 10.3390/cancers14102537 (PMC9139233; doi:10.3390/cancers14102537)
Supplement: Supplementary file 1 [file cancers-14-02537-s001.zip]

Archive with 1 entries (1 files):
- cancers-1728490-supplementary.pdf
